# Supplementary material for: Personalized Interventional Surgery of the Lumbar Spine: A Perspective on Minimally Invasive and Neuroendoscopic Decompression for Spinal Stenosis
Source: J Pers Med. 2023 Apr 23;13(5):710. doi: 10.3390/jpm13050710 (PMC10219192; doi:10.3390/jpm13050710)
Supplement: Supplementary file 1 [file jpm-13-00710-s001.zip]

Archive with 1 entries (1 files):
- jpm-2225455-supplementary.pdf
